# Supplementary material for: Restoring HOXD10 Exhibits Therapeutic Potential for Ameliorating Malignant Progression and 5-Fluorouracil Resistance in Colorectal Cancer
Source: Front Oncol. 2021 Nov 1;11:771528. doi: 10.3389/fonc.2021.771528 (PMC8591167; doi:10.3389/fonc.2021.771528)
Supplement: Supplementary file 1 [file DataSheet_1.csv]

probe	chr	cg_start	cg_end	probestart	probeend	genestart	ENSEMBL_geneID	Norm_nsamples	Norm_mean	Norm_sd	Tum_nsamples	Tum_mean	Tum_sd	wilcox_stat	pval	adj.pval
cg07566169	chr2	176973690	176973691	176973690	176973739	176973518	ENSG00000128710	38	0.147314076	0.045362517	302	0.478488617	0.223438807	928	3.70E-17	8.88E-16
cg18115040	chr2	176981328	176981329	176981280	176981329	176973518	ENSG00000128710	38	0.323365	0.097875941	302	0.579386267	0.147005846	901	2.47E-17	8.88E-16
cg00861009	chr2	176973688	176973689	176973688	176973737	176973518	ENSG00000128710	38	0.106988571	0.044486337	302	0.453180861	0.245661919	1009	1.58E-16	2.53E-15
cg05979020	chr2	176981336	176981337	176981288	176981337	176973518	ENSG00000128710	38	0.374934553	0.069359149	302	0.5630561	0.127603111	1068	2.91E-16	3.49E-15
cg21591742	chr2	176980998	176980999	176980950	176980999	176973518	ENSG00000128710	38	0.384499421	0.112676983	302	0.660215141	0.166979422	1102	5.09E-16	4.88E-15
cg25953239	chr2	176982342	176982343	176982294	176982343	176973518	ENSG00000128710	38	0.42939	0.145000002	302	0.703913934	0.148272196	1187	1.61E-15	1.28E-14
cg17489939	chr2	176981919	176981920	176981919	176981968	176973518	ENSG00000128710	38	0.641902395	0.147144644	302	0.862899781	0.090864841	1260	4.48E-15	3.07E-14
cg10364040	chr2	176981064	176981065	176981064	176981113	176973518	ENSG00000128710	38	0.369130882	0.193153071	302	0.695604973	0.169211784	1311	9.09E-15	5.34E-14
cg10125317	chr2	176982230	176982231	176982230	176982279	176973518	ENSG00000128710	38	0.460662474	0.082475124	302	0.615843795	0.098534427	1318	1.00E-14	5.34E-14
cg25371634	chr2	176981422	176981423	176981422	176981471	176973518	ENSG00000128710	38	0.209453858	0.137225572	302	0.529582642	0.202162103	1381	2.37E-14	1.14E-13
cg13217260	chr2	176981469	176981470	176981421	176981470	176973518	ENSG00000128710	38	0.157727218	0.105724912	302	0.450133688	0.209199808	1504	1.23E-13	5.37E-13
cg03918304	chr2	176981654	176981655	176981654	176981703	176973518	ENSG00000128710	38	0.476407474	0.176971114	302	0.75217179	0.168265978	1563	2.67E-13	1.07E-12
cg20649017	chr2	176980837	176980838	176980789	176980838	176973518	ENSG00000128710	38	0.408217263	0.136876966	302	0.620750743	0.149692477	1701	1.57E-12	5.79E-12
cg01708273	chr2	176974060	176974061	176974060	176974109	176973518	ENSG00000128710	38	0.581835368	0.0718872	302	0.712168268	0.139781325	1969	4.14E-11	1.42E-10
cg09615505	chr2	176977285	176977286	176977237	176977286	176973518	ENSG00000128710	38	0.630070289	0.07951611	302	0.748691877	0.099122862	1975	4.44E-11	1.42E-10
cg12504882	chr2	176977374	176977375	176977326	176977375	176973518	ENSG00000128710	38	0.533407474	0.069499117	302	0.634760209	0.111192853	2055	1.13E-10	3.39E-10
cg10103266	chr2	176977458	176977459	176977410	176977459	176973518	ENSG00000128710	38	0.510936526	0.084672751	302	0.619867083	0.109616642	2349	2.96E-09	8.36E-09
cg20605061	chr2	176973835	176973836	176973835	176973884	176973518	ENSG00000128710	38	0.393788105	0.091927984	302	0.581270587	0.203566562	2363	3.44E-09	9.17E-09
cg22455694	chr2	176974001	176974002	176973953	176974002	176973518	ENSG00000128710	38	0.439218816	0.052714017	302	0.539655887	0.114083518	2374	3.86E-09	9.76E-09
cg00786305	chr2	176977220	176977221	176977172	176977221	176973518	ENSG00000128710	38	0.593664184	0.083788284	302	0.70013303	0.111509707	2405	5.36E-09	1.29E-08
cg02164225	chr2	176977773	176977774	176977773	176977822	176973518	ENSG00000128710	38	0.560704763	0.085555219	302	0.669665237	0.119282473	2512	1.62E-08	3.70E-08
cg02249732	chr2	176982108	176982109	176982060	176982109	176973518	ENSG00000128710	38	0.403642079	0.096254406	302	0.514517202	0.108829861	2540	2.15E-08	4.70E-08
cg24561661	chr2	176972812	176972813	176972764	176972813	176968944	ENSG00000128713	38	0.147162753	0.039322307	302	0.471451186	0.289205614	2780	2.23E-07	4.66E-07
cg17787288	chr2	176979788	176979789	176979788	176979837	176973518	ENSG00000128710	38	0.288796424	0.17192168	302	0.47046858	0.213959622	2994	1.55E-06	3.04E-06
cg06479254	chr2	176983285	176983286	176983237	176983286	176973518	ENSG00000128710	38	0.881549868	0.053402399	302	0.914903149	0.034841654	2996	1.58E-06	3.04E-06
cg03850256	chr2	176974592	176974593	176974592	176974641	176973518	ENSG00000128710	38	0.724816789	0.123650977	302	0.794273295	0.134825614	3296	1.91E-05	3.50E-05
cg00095728	chr2	176976081	176976082	176976033	176976082	176973518	ENSG00000128710	38	0.115166634	0.044531664	302	0.196563636	0.145803954	3300	1.97E-05	3.50E-05
cg10393811	chr2	176983927	176983928	176983927	176983976	176973518	ENSG00000128710	38	0.278767082	0.17756159	302	0.414054633	0.269588894	4194	0.006874409	0.011784701
cg24633978	chr2	176972581	176972582	176972581	176972630	176968944	ENSG00000128713	38	0.167722287	0.064230729	302	0.29607816	0.206906534	4218	0.007794583	0.012901379
cg11546137	chr2	176972563	176972564	176972563	176972612	176968944	ENSG00000128713	38	0.161568445	0.07921799	302	0.354765577	0.274204144	4327	0.013512529	0.021620047
cg25626427	chr2	176976174	176976175	176976174	176976223	176973518	ENSG00000128710	38	0.081712103	0.032082334	302	0.141031661	0.155847738	4352	0.015258307	0.02288746
cg26708100	chr2	176983815	176983816	176983815	176983864	176973518	ENSG00000128710	38	0.058446666	0.069742316	302	0.152470955	0.215796133	4351	0.015184835	0.02288746
cg03429569	chr2	176978289	176978290	176978241	176978290	176973518	ENSG00000128710	38	0.525884	0.151727851	302	0.583815351	0.22479301	4359	0.015781431	0.022954809
cg08992581	chr2	176983949	176983950	176983901	176983950	176973518	ENSG00000128710	38	0.217674403	0.120239904	302	0.309185234	0.204485753	4372	0.016794922	0.023710478
cg19738283	chr2	176976802	176976803	176976754	176976803	176973518	ENSG00000128710	38	0.376226887	0.114715582	302	0.456693684	0.237050844	4475	0.027049656	0.037096672
cg23895340	chr2	176973275	176973276	176973227	176973276	176968944	ENSG00000128713	38	0.123111358	0.042562949	302	0.268112068	0.234619069	4721	0.075072242	0.100096322
cg23105697	chr2	176983519	176983520	176983471	176983520	176973518	ENSG00000128710	38	0.478209553	0.158767681	302	0.438600808	0.221235804	6530	0.1657412	0.215015611
cg00679731	chr2	176979345	176979346	176979345	176979394	176973518	ENSG00000128710	38	0.275880089	0.111241712	302	0.318184412	0.151501218	4956	0.171153311	0.216193656
cg18064824	chr2	176978893	176978894	176978893	176978942	176973518	ENSG00000128710	38	0.348196368	0.06299841	302	0.353437142	0.139340743	6370	0.268796634	0.330826627
cg16334629	chr2	176976128	176976129	176976080	176976129	176973518	ENSG00000128710	38	0.041306655	0.015257679	302	0.070819035	0.091772929	5115.5	0.27606465	0.33127758
cg06005169	chr2	176984634	176984635	176984586	176984635	176973518	ENSG00000128710	38	0.401271447	0.180218185	302	0.44895212	0.223164192	5129	0.28662166	0.335557066
cg16632715	chr2	176972113	176972114	176972113	176972162	176968944	ENSG00000128713	38	0.200077263	0.040252188	302	0.271674771	0.163471676	5229	0.373224764	0.426542587
cg00495775	chr2	176972041	176972042	176971993	176972042	176968944	ENSG00000128713	38	0.190517208	0.064458372	302	0.253462936	0.191371085	6200	0.419006495	0.467728181
cg11272491	chr2	176974934	176974935	176974934	176974983	176973518	ENSG00000128710	38	0.3631655	0.094964265	302	0.375867795	0.198868678	6047	0.589043028	0.642592395
cg05500840	chr2	176972068	176972069	176972020	176972069	176968944	ENSG00000128713	38	0.088111284	0.039893666	302	0.190619662	0.207988998	6024	0.617112146	0.658252956
cg16446721	chr2	176978757	176978758	176978757	176978806	176973518	ENSG00000128710	38	0.116129463	0.061392998	302	0.115974573	0.078671381	5971	0.683906992	0.713642078
cg13911052	chr2	176978909	176978910	176978909	176978958	176973518	ENSG00000128710	38	0.327509211	0.07499148	302	0.362554033	0.163306597	5560	0.75593333	0.772017018
cg05942128	chr2	176972020	176972021	176971972	176972021	176968944	ENSG00000128713	38	0.141595271	0.029390672	302	0.220927849	0.180585253	5883	0.80023873	0.80023873
